# Supplementary material for: Quantitative Proteomic Analysis Reveals Yeast Cell Wall Products Influence the Serum Proteome Composition of Broiler Chickens
Source: Int J Mol Sci. 2022 Oct 6;23(19):11844. doi: 10.3390/ijms231911844 (PMC9569515; doi:10.3390/ijms231911844)
Supplement: Supplementary file 1 [file ijms-23-11844-s001.zip]

Archive with 1 entries (1 files):
- ijms-1910575-supplementary.pdf
